# Supplementary material for: Accuracy of Mandibular Removable Partial Denture Frameworks Fabricated by 3D Printing and Conventional Techniques
Source: Materials (Basel). 2024 Jun 27;17(13):3148. doi: 10.3390/ma17133148 (PMC11242778; doi:10.3390/ma17133148)
Supplement: Supplementary file 1 [file materials-17-03148-s001.zip]

Archive with 1 entries (1 files):
- materials-3052828-supplementary (1).pdf
